# Supplementary material for: Protective Effect of Pycnogenol against Methotrexate-Induced Hepatic, Renal, and Cardiac Toxicity: An In Vivo Study
Source: Pharmaceuticals (Basel). 2022 May 27;15(6):674. doi: 10.3390/ph15060674 (PMC9229807; doi:10.3390/ph15060674)
Supplement: Supplementary file 1 [file pharmaceuticals-15-00674-s001.zip]

Archive with 1 entries (1 files):
- pharmaceuticals-1677979-supplementary.pdf
